# Supplementary material for: Single-cell data revealed CD14-type and FCGR3A-type macrophages and relevant prognostic factors for predicting immunotherapy and prognosis in stomach adenocarcinoma
Source: PeerJ. 2024 Jan 22;12:e16776. doi: 10.7717/peerj.16776 (PMC10809984; doi:10.7717/peerj.16776)
Supplement: Supplemental Information 5 [file peerj-12-16776-s005.zip]

Archive with 38 entries (30 files):
- Experiment data/
- Experiment data/PCR/
- Experiment data/PCR/amplification curve/
- Experiment data/PCR/amplification curve/ANXA5.png
- Experiment data/PCR/amplification curve/CD36.png
- Experiment data/PCR/amplification curve/MARCKS.png
- Experiment data/PCR/amplification curve/NRP1.png
- Experiment data/PCR/amplification curve/PDE4A.png
- Experiment data/PCR/amplification curve/RGS2.png
- Experiment data/PCR/amplification curve/RNAI2.png
- Experiment data/PCR/melt curve/
- Experiment data/PCR/melt curve/Melt ANXA5.png
- Experiment data/PCR/melt curve/Melt CD36.png
- Experiment data/PCR/melt curve/Melt MARCKS.png
- Experiment data/PCR/melt curve/Melt NRP1.png
- Experiment data/PCR/melt curve/Melt PDE4A.png
- Experiment data/PCR/melt curve/Melt RGS2.png
- Experiment data/PCR/melt curve/Melt RNAI2.png
- Experiment data/cell cycle/
- Experiment data/cell cycle/MKN28/
- Experiment data/cell cycle/MKN28/si MARCK (1).png
- Experiment data/cell cycle/MKN28/si MARCK (2).png
- Experiment data/cell cycle/MKN28/si MARCK (3).png
- Experiment data/cell cycle/MKN28/si NC (1).png
- Experiment data/cell cycle/MKN28/si NC (2).png
- Experiment data/cell cycle/MKN28/si NC (3).png
- Experiment data/cell cycle/MKN7/
- Experiment data/cell cycle/MKN7/si MARCK (1).png
- Experiment data/cell cycle/MKN7/si MARCK (2).png
- Experiment data/cell cycle/MKN7/si MARCK (3).png
- Experiment data/cell cycle/MKN7/si NC (1).png
- Experiment data/cell cycle/MKN7/si NC (2).png
- Experiment data/cell cycle/MKN7/si NC (3).png
- Experiment data/statistical data.xlsx
- Experiment data/wb raw/
- Experiment data/wb raw/MARCKS#1.jpg
- Experiment data/wb raw/MARCKS#2.jpg
- Experiment data/wb raw/MARCKS#3.jpg
