# Supplementary material for: Single-cell data revealed CD14-type and FCGR3A-type macrophages and relevant prognostic factors for predicting immunotherapy and prognosis in stomach adenocarcinoma
Source: PeerJ. 2024 Jan 22;12:e16776. doi: 10.7717/peerj.16776 (PMC10809984; doi:10.7717/peerj.16776)
Supplement: Supplemental Information 5 [file peerj-12-16776-s005.zip › Experiment data/statistical data.xlsx]

## Sheet: PCR
RGS2(0.197)										RGS2(0.197)				RGS2(0.197)
GES1			MKN7			MKN28				GES1	MKN7	MKN28		GES1	MKN7	MKN28
11.03	17.88	6.85	10.64	14.75	4.11	10.85	14.71	3.86		0	-2.74	-2.99		1	6.6807	7.94474
11.32	17.73	6.41	11.07	14.51	3.44	10.71	15.06	4.35		-0.44	-3.41	-2.5		1.3566	10.6295	5.65685
11.07	17.49	6.42	10.95	14.86	3.91	11.2	15.15	3.95		-0.43	-2.94	-2.9		1.34723	7.67411	7.46426
RNAI2(-0661)										RNAI2(-0661)				RNAI2(-0661)
GES1			MKN7			MKN28				GES1	MKN7	MKN28		GES1	MKN7	MKN28
11.03	15.13	4.1	10.64	17.17	6.53	10.85	17.25	6.4		0	2.43	2.3		1	0.185565	0.203063
11.32	15.09	3.77	11.07	17.74	6.67	10.71	17.16	6.45		-0.33	2.57	2.35		1.25701	0.168404	0.196146
11.07	14.85	3.78	10.95	17.18	6.23	11.2	17.18	5.98		-0.32	2.13	1.88		1.24833	0.228458	0.271684
ANXA5(0.448)										ANXA5(0.448)				ANXA5(0.448)
GES1			MKN7			MKN28				GES1	MKN7	MKN28		GES1	MKN7	MKN28
11.03	17.28	6.25	10.64	15.37	4.73	10.85	15.52	4.67		0	-1.52	-1.58		1	2.86791	2.9897
11.32	17.87	6.55	11.07	15.26	4.19	10.71	15.76	5.05		0.3	-2.06	-1.2		0.812252	4.16986	2.2974
11.07	17.75	6.68	10.95	15.59	4.64	11.2	15.52	4.32		0.43	-1.61	-1.93		0.742262	3.05252	3.81055
MARCKS(0.469)										MARCKS(0.469)				MARCKS(0.469)
GES1			MKN7			MKN28				GES1	MKN7	MKN28		GES1	MKN7	MKN28
11.03	17.79	6.76	10.64	15.2	4.56	10.85	15.83	4.98		0	-2.2	-1.78		1	4.59479	3.43426
11.32	17.59	6.27	11.07	15.41	4.34	10.71	15.71	5		-0.49	-2.42	-1.76		1.40444	5.35171	3.38698
11.07	17.86	6.79	10.95	15.21	4.26	11.2	15.37	4.17		0.03	-2.5	-2.59		0.97942	5.65685	6.02099
PDE4A(-0.138)										PDE4A(-0.138)				PDE4A(-0.138)
GES1			MKN7			MKN28				GES1	MKN7	MKN28		GES1	MKN7	MKN28
11.03	14.98	3.95	10.64	17.94	7.3	10.85	17.99	7.14		0	3.35	3.19		1	0.098073	0.109576
11.32	14.92	3.6	11.07	17.72	6.65	10.71	17.81	7.1		-0.35	2.7	3.15		1.27456	0.153893	0.112656
11.07	14.62	3.55	10.95	17.81	6.86	11.2	17.28	6.08		-0.4	2.91	2.13		1.31951	0.133046	0.228458
CD36(0.027)										CD36(0.027)				CD36(0.027)
GES1			MKN7			MKN28				GES1	MKN7	MKN28		GES1	MKN7	MKN28
13.03	18.47	5.44	13.18	16.35	3.17	13.21	16.31	3.1		0	-2.27	-2.34		1	4.82323	5.06303
13.05	18.68	5.63	12.91	16.27	3.36	12.84	16.26	3.42		0.19	-2.08	-2.02		0.876606	4.22807	4.05584
12.73	18.84	6.11	12.81	16.37	3.56	12.05	16.25	4.2		0.67	-1.88	-1.24		0.628507	3.68075	2.36199
NRP1(0.211)										NRP1(0.211)				NRP1(0.211)
GES1			MKN7			MKN28				GES1	MKN7	MKN28		GES1	MKN7	MKN28
13.03	19.17	6.14	13.18	17.76	4.58	13.21	17.62	4.41		0	-1.56	-1.73		1	2.94854	3.31728
13.05	19.26	6.21	12.91	17.19	4.28	12.84	16.99	4.15		0.07	-1.86	-1.99		0.952638	3.63008	3.97237
12.73	19.13	6.4	12.81	17.19	4.38	12.05	16.6	4.55		0.26	-1.76	-1.59		0.835088	3.38698	3.01049

## Sheet: cell cycle
MKN7			MKN28
si NC	si MARCK5		si NC	si MARCK5
9.21	27.5		17	27.5
5.76	21.7		9.41	36.3
6.89	26.6		14	32

## Sheet: CCK8
MKN7
	si NC			si MARCK5
0	0.131	0.124	0.118	0.121	0.125	0.132
12	0.354	0.334	0.362	0.276	0.319	0.288
24	0.724	0.707	0.759	0.654	0.596	0.629
36	0.987	1.052	1.035	0.872	0.904	0.874
48	1.183	1.134	1.286	1.009	1.006	0.971
MKN28
	si NC			si MARCK5
0	0.148	0.143	0.134	0.125	0.145	0.121
12	0.396	0.415	0.407	0.371	0.365	0.378
24	0.782	0.852	0.856	0.616	0.584	0.663
36	1.199	1.085	1.078	0.948	0.927	0.896
48	1.229	1.227	1.319	1.155	1.097	1.131
